# Supplementary material for: A YAP/TAZ-TEAD signalling module links endothelial nutrient acquisition to angiogenic growth
Source: Nat Metab. 2022 Jun 20;4(6):672–82. doi: 10.1038/s42255-022-00584-y (PMC9236904; doi:10.1038/s42255-022-00584-y)
Supplement: Source Data Fig. 4 — Statistical source data. [file 42255_2022_584_MOESM16_ESM.xlsx]

## Sheet: Figure 4c
Figure 4c
		DNA synthesis
		gCtrl	gSLC7A5
		0.74	0.08
		1.6	0.02
		0.67	0.04
		0.58	0.09
		0.62	0.15
		1.8	0.03
		Table Analyzed	DNA synthesis
		Column B	gSLC7A5
		vs.	vs,
		Column A	gCtrl
		Unpaired t test
		P value	0.0019
		P value summary	**
		Significantly different (P < 0.05)?	Yes
		One- or two-tailed P value?	Two-tailed
		t, df	t=4,161, df=10
		How big is the difference?
		Mean of column A	1.002
		Mean of column B	0.06833
		Difference between means (B - A) ± SEM	-0,9333 ± 0,2243
		95% confidence interval	-1,433 to -0,4336
		R squared (eta squared)	0.6339
		F test to compare variances
		F, DFn, Dfd	126,0, 5, 5
		P value	<0,0001
		P value summary	****
		Significantly different (P < 0.05)?	Yes
		Data analyzed
		Sample size, column A	6
		Sample size, column B	6

## Sheet: Figure 4d
Figure 4d
		Protein synthesis
		gCtrl	gSLC7A5
		0.81	0.4
		1.11	0.48
		1.08	0.5
		0.95	0.48
		0.94	0.43
		1.11	0.48
		0.82	0.11
		1.13	0.13
		1.05	0.19
		0.91	0.18
		1.02	0.18
		1.06	0.16
		Table Analyzed	Protein synthesis
		Column B	gSLC7A5
		vs.	vs,
		Column A	gCtrl
		Unpaired t test
		P value	<0,0001
		P value summary	****
		Significantly different (P < 0.05)?	Yes
		One- or two-tailed P value?	Two-tailed
		t, df	t=12,14, df=22
		How big is the difference?
		Mean of column A	0.9992
		Mean of column B	0.31
		Difference between means (B - A) ± SEM	-0,6892 ± 0,05675
		95% confidence interval	-0,8069 to -0,5715
		R squared (eta squared)	0.8702
		F test to compare variances
		F, DFn, Dfd	2,110, 11, 11
		P value	0.2313
		P value summary	ns
		Significantly different (P < 0.05)?	No
		Data analyzed
		Sample size, column A	12
		Sample size, column B	12

## Sheet: Figure 4e
Figure 4e
			gCtrl.						gSLC7A5
		0	11250	11250	12500	15000	12500	7500	12500	11250	11250	11250	8750	13750
		24	23750	22500	26250	25000	27500	25000	7500	5000	17500	10000	13750	12500
		48	32500	38750	61250	48750	56250	52500	8750	18750	15000	27500	22500	36250
		72	117500	126250	110000	93750	115000	103750	48750	36250	35000	28750	35000	38750
		96	252500	243750	191250	192500	215000	190000	88750	70000	76250	93750	82500	87500
		Table Analyzed	24 hrs		Table Analyzed	48 hrs		Table Analyzed	72 hrs		Table Analyzed	96 hrs
		Column A	gCTL		Column A	gCTL		Column A	gCTL		Column A	gCTL
		vs	vs		vs	vs		vs	vs		vs	vs
		Column C	gSLC7A5		Column C	gSLC7A5		Column C	gSLC7A5		Column C	gSLC7A5
		Unpaired t test			Unpaired t test			Unpaired t test			Unpaired t test
		P value	< 0,0001		P value	0.0011		P value	< 0,0001		P value	< 0,0001
		P value summary	****		P value summary	**		P value summary	****		P value summary	****
		Are means signif. different? (P < 0.05)	Yes		Are means signif. different? (P < 0.05)	Yes		Are means signif. different? (P < 0.05)	Yes		Are means signif. different? (P < 0.05)	Yes
		One- or two-tailed P value?	Two-tailed		One- or two-tailed P value?	Two-tailed		One- or two-tailed P value?	Two-tailed		One- or two-tailed P value?	Two-tailed
		t, df	t=7,070 df=10		t, df	t=4,529 df=10		t, df	t=13,82 df=10		t, df	t=10,94 df=10
		How big is the difference?			How big is the difference?			How big is the difference?			How big is the difference?
		Mean ± SEM of column A	25000 ± 721,7 N=6		Mean ± SEM of column A	48333 ± 4433 N=6		Mean ± SEM of column A	111042 ± 4626 N=6		Mean ± SEM of column A	214167 ± 11437 N=6
		Mean ± SEM of column C	11042 ± 1838 N=6		Mean ± SEM of column C	21458 ± 3945 N=6		Mean ± SEM of column C	37083 ± 2694 N=6		Mean ± SEM of column C	83125 ± 3576 N=6
		Difference between means	13958 ± 1974		Difference between means	26875 ± 5934		Difference between means	73958 ± 5353		Difference between means	131042 ± 11983
		95% confidence interval	9560 to 18357		95% confidence interval	13653 to 40097		95% confidence interval	62032 to 85885		95% confidence interval	104344 to 157739
		R square	0.8333		R square	0.6722		R square	0.9502		R square	0.9228
		F test to compare variances			F test to compare variances			F test to compare variances			F test to compare variances
		F,DFn, Dfd	6,483, 5, 5		F,DFn, Dfd	1,263, 5, 5		F,DFn, Dfd	2,949, 5, 5		F,DFn, Dfd	10,23, 5, 5
		P value	0.061		P value	0.8042		P value	0.2604		P value	0.0233
		P value summary	ns		P value summary	ns		P value summary	ns		P value summary	*
		Are variances significantly different?	No		Are variances significantly different?	No		Are variances significantly different?	No		Are variances significantly different?	Yes

## Sheet: Figure 4k
Figure 4k
			gCtrl						gRagA/B
		0	22500	13750	12500	7500	5000	15000	12500	11250	8750	11250	10000	3750
		24	31250	26250	28750	48750	56250	46250	12500	11250	10000	16250	12500	13750
		48	58750	66250	60000	107500	97500	105000	11250	10000	10000	22500	22500	27500
		72	172500	195000	168750	138750	150000	150000	13750	15000	11250	26250	26250	25000
		96	396250	418750	400000	216250	200000	296250	20000	27500	31250	57500	72500	71250
		Table Analyzed	24 hrs		Table Analyzed	48 hrs		Table Analyzed	72 hrs		Table Analyzed	96 hrs
		Column A	gCTL		Column A	gCTL		Column A	gCTL		Column A	gCTL
		vs	vs		vs	vs		vs	vs		vs	vs
		Column B	gRagAB		Column B	gRagAB		Column B	gRagAB		Column B	gRagAB
		Unpaired t test			Unpaired t test			Unpaired t test			Unpaired t test
		P value	0.0004		P value	< 0,0001		P value	< 0,0001		P value	< 0,0001
		P value summary	***		P value summary	****		P value summary	****		P value summary	****
		Are means signif. different? (P < 0.05)	Yes		Are means signif. different? (P < 0.05)	Yes		Are means signif. different? (P < 0.05)	Yes		Are means signif. different? (P < 0.05)	Yes
		One- or two-tailed P value?	Two-tailed		One- or two-tailed P value?	Two-tailed		One- or two-tailed P value?	Two-tailed		One- or two-tailed P value?	Two-tailed
		t, df	t=5,224 df=10		t, df	t=6,530 df=10		t, df	t=16,27 df=10		t, df	t=6,700 df=10
		How big is the difference?			How big is the difference?			How big is the difference?			How big is the difference?
		Mean ± SEM of column A	39583 ± 5069 N=6		Mean ± SEM of column A	82500 ± 9470 N=6		Mean ± SEM of column A	162500 ± 8310 N=6		Mean ± SEM of column A	321250 ± 39868 N=6
		Mean ± SEM of column B	12708 ± 879,0 N=6		Mean ± SEM of column B	17292 ± 3169 N=6		Mean ± SEM of column B	19583 ± 2844 N=6		Mean ± SEM of column B	46667 ± 9496 N=6
		Difference between means	26875 ± 5145		Difference between means	65208 ± 9987		Difference between means	142917 ± 8784		Difference between means	274583 ± 40984
		95% confidence interval	15413 to 38337		95% confidence interval	42958 to 87458		95% confidence interval	123347 to 162487		95% confidence interval	183272 to 365895
		R square	0.7318		R square	0.81		R square	0.9636		R square	0.8178
		F test to compare variances			F test to compare variances			F test to compare variances			F test to compare variances
		F,DFn, Dfd	33,26, 5, 5		F,DFn, Dfd	8,930, 5, 5		F,DFn, Dfd	8,536, 5, 5		F,DFn, Dfd	17,63, 5, 5
		P value	0.0015		P value	0.0313		P value	0.0344		P value	0.0068
		P value summary	**		P value summary	*		P value summary	*		P value summary	**
		Are variances significantly different?	Yes		Are variances significantly different?	Yes		Are variances significantly different?	Yes		Are variances significantly different?	Yes

## Sheet: Figure 4m
Figure 4m
		Cell proliferation
		gCtrl	gRagA/B
		0.96	0.25
		1.02	0.25
		1.02	0.31
		1.05	0.26
		0.99	0.16
		0.96	0.24
		Table Analyzed	Cell proliferation
		Column B	gRagA/B
		vs.	vs,
		Column A	gCtrl
		Unpaired t test
		P value	<0,0001
		P value summary	****
		Significantly different (P < 0.05)?	Yes
		One- or two-tailed P value?	Two-tailed
		t, df	t=30,53, df=10
		How big is the difference?
		Mean of column A	1
		Mean of column B	0.245
		Difference between means (B - A) ± SEM	-0,7550 ± 0,02473
		95% confidence interval	-0,8101 to -0,6999
		R squared (eta squared)	0.9894
		F test to compare variances
		F, DFn, Dfd	1,780, 5, 5
		P value	0.5421
		P value summary	ns
		Significantly different (P < 0.05)?	No
		Data analyzed
		Sample size, column A	6
		Sample size, column B	6

## Sheet: Figure 4n
Figure 4n
		DNA synthesis
		gCtrl	gRagA-B
		1	0.36
		1.21	0.36
		0.79	0.43
		1.34	0.7
		0.85	0.59
		0.8	0.61
		Table Analyzed	DNA synthesis
		Column B	gRagA-B
		vs.	vs,
		Column A	gCtrl
		Unpaired t test
		P value	0.0013
		P value summary	**
		Significantly different (P < 0.05)?	Yes
		One- or two-tailed P value?	Two-tailed
		t, df	t=4,411, df=10
		How big is the difference?
		Mean of column A	0.9983
		Mean of column B	0.5083
		Difference between means (B - A) ± SEM	-0,4900 ± 0,1111
		95% confidence interval	-0,7375 to -0,2425
		R squared (eta squared)	0.6605
		F test to compare variances
		F, DFn, Dfd	2,563, 5, 5
		P value	0.3248
		P value summary	ns
		Significantly different (P < 0.05)?	No
		Data analyzed
		Sample size, column A	6
		Sample size, column B	6

## Sheet: Figure 4o
Figure 4o
		Protein synthesis
		gCtrl	gRagA/B
		1.22	0.61
		1.07	0.61
		0.71	0.62
		0.84	0.27
		1.17	0.24
		0.99	0.08
		1.01	0.23
		1.02	0.28
		0.98	0.24
		Table Analyzed	Protein synthesis
		Column B	gRagA/B
		vs.	vs,
		Column A	gCtrl
		Unpaired t test
		P value	<0,0001
		P value summary	****
		Significantly different (P < 0.05)?	Yes
		One- or two-tailed P value?	Two-tailed
		t, df	t=7,595, df=16
		How big is the difference?
		Mean of column A	1.001
		Mean of column B	0.3533
		Difference between means (B - A) ± SEM	-0,6478 ± 0,08528
		95% confidence interval	-0,8286 to -0,4670
		R squared (eta squared)	0.7829
		F test to compare variances
		F, DFn, Dfd	1,715, 8, 8
		P value	0.4622
		P value summary	ns
		Significantly different (P < 0.05)?	No
		Data analyzed
		Sample size, column A	9
		Sample size, column B	9

## Sheet: Figure 4q
Figure 4q
		EC area (%)			EC number/field
		Ctrl	RagA/B iECKO		Ctrl	RagA/B iECKO		EC proliferation (%)
		44.6	36.632		56	37.25		Ctrl	RagA/B iECKO
		49.8137	31.961		69	43.625		39.89	7.47
		47.9831	31.033		62.25	44.571		37.13	20.08
		67.2644	39.9656		70.75	55		23.75	19.23
		44.9025	22.09		112	44		28.39	19.51
		62.13	36.2		104.333	41		40.79	18.18
		51	39.48		71.25	33.67		40.29	4.02
		41.014	32.34		70.75	49.75		31.02	12.53
		Table Analyzed	EC area (%)		Table Analyzed	EC number/field		Table Analyzed	EC proliferation (%)
		Column B	RagA/B iECKO		Column B	RagA/B iECKO		Column B	RagA/B iECKO
		vs.	vs,		vs.	vs,		vs.	vs,
		Column A	Ctrl		Column A	Ctrl		Column A	Ctrl
		Unpaired t test			Unpaired t test			Unpaired t test
		P value	0.0004		P value	0.0005		P value	0.0001
		P value summary	***		P value summary	***		P value summary	***
		Significantly different (P < 0.05)?	Yes		Significantly different (P < 0.05)?	Yes		Significantly different (P < 0.05)?	Yes
		One- or two-tailed P value?	Two-tailed		One- or two-tailed P value?	Two-tailed		One- or two-tailed P value?	Two-tailed
		t, df	t=4,566, df=14		t, df	t=4,479, df=14		t, df	t=5,643, df=12
		How big is the difference?			How big is the difference?			How big is the difference?
		Mean of column A	51.09		Mean of column A	77.04		Mean of column A	34.47
		Mean of column B	33.71		Mean of column B	43.61		Mean of column B	14.43
		Difference between means (B - A) ± SEM	-17,38 ± 3,806		Difference between means (B - A) ± SEM	-33,43 ± 7,465		Difference between means (B - A) ± SEM	-20,03 ± 3,550
		95% confidence interval	-25,54 to -9,214		95% confidence interval	-49,44 to -17,42		95% confidence interval	-27,77 to -12,30
		R squared (eta squared)	0.5982		R squared (eta squared)	0.589		R squared (eta squared)	0.7263
		F test to compare variances			F test to compare variances			F test to compare variances
		F, DFn, Dfd	2,462, 7, 7		F, DFn, Dfd	8,920, 7, 7		F, DFn, Dfd	1,074, 6, 6
		P value	0.2576		P value	0.0099		P value	0.9334
		P value summary	ns		P value summary	**		P value summary	ns
		Significantly different (P < 0.05)?	No		Significantly different (P < 0.05)?	Yes		Significantly different (P < 0.05)?	No
		Data analyzed			Data analyzed			Data analyzed
		Sample size, column A	8		Sample size, column A	8		Sample size, column A	7
		Sample size, column B	8		Sample size, column B	8		Sample size, column B	7

## Sheet: Figure 4t
Figure 4t
		Cell Proliferation
		gCtrl								gRagA/B
	iCtrl	1.01	0.84	1.15	0.98	0.97	1.05	0.93	1.16	0.74	0.85	0.82	0.43	0.4
	iYAP S127A	1.13	1.2	1.38	2	1.14	1.7	1.06	1.02	0.66	0.72	0.61	0.44	0.4	0.5	0.61	0.64
	iTAZ S89A	1.56	1.8	1.7	1.95	2.29	2.2	1.04	2.19	0.9	0.78	0.82	0.7	0.61	0.79	0.59	0.65
	Table Analyzed	Cell proliferation - iCtrl			Table Analyzed	Cell proliferaion - iYAP			Table Analyzed	Cell proliferation iTAZ
	Column B	gRAGA/B			Column B	gRAGA/B			Column B	gRAGA/B
	vs.	vs,			vs.	vs,			vs.	vs,
	Column A	gCtrl			Column A	gCtrl			Column A	gCtrl
	Unpaired t test				Unpaired t test				Unpaired t test
	P value	0.0018			P value	<0,0001			P value	<0,0001
	P value summary	**			P value summary	****			P value summary	****
	Significantly different (P < 0.05)?	Yes			Significantly different (P < 0.05)?	Yes			Significantly different (P < 0.05)?	Yes
	One- or two-tailed P value?	Two-tailed			One- or two-tailed P value?	Two-tailed			One- or two-tailed P value?	Two-tailed
	t, df	t=4,072, df=11			t, df	t=5,838, df=14			t, df	t=7,320, df=14
	How big is the difference?				How big is the difference?				How big is the difference?
	Mean of column A	1.011			Mean of column A	1.329			Mean of column A	1.841
	Mean of column B	0.648			Mean of column B	0.5725			Mean of column B	0.73
	Difference between means (B - A) ± SEM	-0,3633 ± 0,08921			Difference between means (B - A) ± SEM	-0,7563 ± 0,1295			Difference between means (B - A) ± SEM	-1,111 ± 0,1518
	95% confidence interval	-0,5596 to -0,1669			95% confidence interval	-1,034 to -0,4784			95% confidence interval	-1,437 to -0,7856
	R squared (eta squared)	0.6012			R squared (eta squared)	0.7088			R squared (eta squared)	0.7928
	F test to compare variances				F test to compare variances				F test to compare variances
	F, DFn, Dfd	4,035, 4, 7			F, DFn, Dfd	9,516, 7, 7			F, DFn, Dfd	14,29, 7, 7
	P value	0.1048			P value	0.0082			P value	0.0023
	P value summary	ns			P value summary	**			P value summary	**
	Significantly different (P < 0.05)?	No			Significantly different (P < 0.05)?	Yes			Significantly different (P < 0.05)?	Yes
	Data analyzed				Data analyzed				Data analyzed
	Sample size, column A	8			Sample size, column A	8			Sample size, column A	8
	Sample size, column B	5			Sample size, column B	8			Sample size, column B	8
